# Supplementary material for: Survey of Long-Term Experiences of Sperm Cryopreservation in Oncological and Non-Oncological Patients: Usage and Reproductive Outcomes of a Large Monocentric Cohort
Source: Front Oncol. 2021 Nov 5;11:772809. doi: 10.3389/fonc.2021.772809 (PMC8602360; doi:10.3389/fonc.2021.772809)
Supplement: Supplementary file 2 [file Table_1.xlsx]

## Sheet: Tabelle1
Original data
Patient database																																																Children database (only biological children)
Pseudonym	Date of study	Age at study time	Underwent cryopreservation	Cryopreservation due to disease	Diagnosis	Type of leukemia	Type of lymphoma	Type of sarcoma	Other type of cancer	Type of autoimmune disease	Age at diagnosis	Chemotherapy	Orchiectomy	Radiotherapy	Stem cell transplantation (allogeneic)	Stem cell transplantation (autologous)	Treatment not realized	Types of cytotoxic agents	localized irradiation/TBI	Area of irradiation	Degree of gonadotoxicity	Martial status	Sperm collection	Fathering children from ART	Number of children from ART	Usage in future	Children	Number of biological children	Not biological children	Only children from ART	ART unsuccessful	Only naturally conceived children	ART + naturally conceived children	Other type of reproduction	Time of conception in relation to treatment	Ejaculated sperm	Testicular tissue	Time of cryopreservation in relation to treatment	Age at cryopreservation	Time from cryopreservation until collection	Sperm concentration	Progressive motility	Total motility	Immotile spermatozoa	No semen analysis available	Additional information		Patient pseudonym	Children number/Pregnancy/ART attempt
Pseudonym4	Datum Studienauswertung	Alter zum Studienzeitpunkt	Kryokonservierung durchgeführt	Erkrankung als Grund für Kryokonservierung	Erkrankung	Leukämie	Lymphom	Sarkom	andere Krebserkrankung	Autoimmunerkrankung	Alter bei Erstdiagnose	Chemotherapie	Orchiektomie	Bestrahlung (pelvin oder Ganzkörperbestrahlung)	Stammzelltransplantation (allogen)	Stammzelltransplantation (autolog)	Therapie nicht durchgeführt	Zytostatische Medikamente	Lokal/Ganzkörperbestrahlung	Bestrahlungsgebiet	Gonadotoxizität	Familienstand	Spermienausgabe	Kinderzeugung mit konservierten Spermien	Anzahl Kinder	Nutzung in Zukunft geplant	Kinder	Anzahl leibliche Kinder	nicht leibliche Kinder	nur Kinder durch künstliche Befruchtung	Versuch erfolglos	nur natürliche Kinder	natürliche Kinder + künstliche Befruchtung	andere Zeugungsart	Zeugungszeitpunkt bei natürlich	Ejakulat kryokonserviert	Hodengewebe kryokonserviert	Zeitpunkt in Bezug auf Therapie	Alter Kryokonservierung	Zeit von Kryokonservierung bis Ausgabe (Monate)	Spermienkonzentration (Millionen/ml)	Progressive Motilität	PR + NP	Immotil	Kein Spermiogramm vorhanden	Zusatzinformationen		Pseudonym	Kind/Schwangerschaft/Versuch
6175	2020-12-01	45	x	ja	Hodenkrebs						36	x	x					PEB (4 Zyklen)			intermediate risk	verheiratet	ja	ja	1		ja	1		x						x		vor Therapie	36	39	8.4	48	65	35				6175	1
1448	2020-12-01	33	x	ja	Hodenkrebs						26	x	x					PEB (3 Zyklen)			intermediate risk	verheiratet	nein			Nutzung der Spermien in Zukunft geplant	nein									x		vor Chemotherapie, nach Orchiektomie	26		20.5	62	71	29				8014	2
8014	2020-12-01	36	x	ja	Autoimmunerkrankung					Niereninsuffizienz bei membranöser Glomerulonephritis	22	x						Rituximab (2 Zyklen)			potential risk	in Partnerschaft lebend	nein			Nutzung der Spermien in Zukunft geplant	ja	2				x			nicht angegeben	x		vor Therapie	27		28	45	57	43				8014	3
6309	2020-12-01	28	x	ja	Sarkom			Osteosarkom			17	x						nicht dokumentiert			n.a.	in Partnerschaft lebend	nein				ja	1				x			nach Therapie	x		vor Therapie	17		295	37	46	54				6309	4
7174	2020-12-01	47	x	ja	Lymphom		Morbus Hodgkin				39	x						nicht dokumentiert	lokale Bestrahlung	nicht dokumentiert	n.a.	in Partnerschaft lebend	nein			Nutzung der Spermien nicht geplant	nein									x		vor Therapie	39		62.6	63	70	30				5959	5
6131	2020-12-01	24	x	ja	andere Krebserkrankung				Keimzelltumor		15	x						Protokoll MAKEI 96, modifizierter Carbo-PEI-Block			intermediate risk	in Partnerschaft lebend	nein			Nutzung der Spermien in Zukunft geplant	nein									x		vor Therapie	15		23.2	19	27	73				5959	6
5959	2020-12-01	37	x	ja	Autoimmunerkrankung					Neurosarkoidose	26	x						Methotrexat			low risk	verheiratet	ja	ja	2		ja	2		x						x		vor Therapie	27	78	96.8	61	65	35				6456	7
6456	2020-12-01	44	x	ja	Lymphom		B-Zell Non-Hodgkin Lymphom				38	x						Bendamustin, Rituximab (6 Zyklen)			potential risk	verheiratet	nein			Nutzung der Spermien nicht geplant	ja	1				x			nach Therapie	x		vor Therapie	38		110.2	54	64	36				4605	8
4765	2020-12-01	30	x	ja	Lymphom		Morbus Hodgkin				20	x						BEACOPP (4 Zyklen)			high risk	ledig	nein			Nutzung der Spermien in Zukunft geplant	nein									x		vor Therapie	20		29	43	47	53				5444	9
5291	2020-12-01	39	x	ja	Hodenkrebs						26	x	x	x				PEB (2 Zyklen)	lokale Bestrahlung	pelvin (20 Gy)	intermediate risk	ledig	nein			Nutzung der Spermien in Zukunft geplant	nein									x		vor Therapie	26		0.6	0	13	87				5444	10
4605	2020-12-01	43	x	ja	andere Krebserkrankung				Pinealoblastom		31	x						Cisplatin, Vincristin, CCNU (8 Zyklen)	lokale Bestrahlung	kraniospinal (GD 65 Gy)	intermediate risk	ledig	nein			Nutzung der Spermien in Zukunft geplant	ja	1				x			vor Therapie	x		vor Therapie	31				30	70				5444	11
5049	2020-12-01	32	x	ja	Sarkom			Osteosarkom			21	x						Cisplatin, Methotrexat, Adriamycin			intermediate risk	ledig	nein			Nutzung der Spermien in Zukunft geplant	nein									x		vor Therapie	21		58.8	46	56	44				9378	12
5444	2020-12-01	42	x	ja	Sarkom			Ewing-Sarkom			33	x						Cisplatin, VIDE (4 Zyklen), VAI (8 Zyklen)	lokale Bestrahlung	kranial --> perkutane Radiotherapie GD 52,8 Gy + stereotaktische Boost-Behandlung GD 19,2 --> kumulativ 72 Gy	intermediate risk	verheiratet	ja	ja	2		ja	3					x		vor Therapie	x		vor Therapie	34	26	20.6	26	39	61				9378	13
8528	2020-12-01	23	x	ja	Hodenkrebs						17	x	x					PEB (1 Zyklus)			intermediate risk		nein			Nutzung der Spermien in Zukunft geplant											x	vor Therapie	17									2014	14
9986	2020-12-01	38	x	ja	Hodenkrebs						32	x	x					Carboplatin (1 Zyklus)			low risk	in Partnerschaft lebend	nein			Nutzung der Spermien in Zukunft geplant	nein									x		vor Therapie	32		10.9	50	65	35				2014	15
9036	2020-12-01	32	x	ja	Lymphom		B-Zell Non-Hodgkin Lymphom				25	x		x				R-CHOEP, Vincristin (6 Zyklen)	lokale Bestrahlung	pelvin	intermediate risk	ledig	nein			Nutzung der Spermien nicht geplant	nein									x		vor Therapie	25		17.2	30	35	65				2014	16
8311	2020-12-01	52	x	ja	Sarkom			Osteosarkom			41	x				x		Euroboss (2x)			high risk		nein			Nutzung der Spermien in Zukunft geplant										x		vor Therapie	41		275	56	62	38				2014	17
9378	2020-12-01	52	x	ja	andere Krebserkrankung				Lungenkarzinom		43	x						Cisplatin/Vinorelbin, Carboplatin/Paclitaxel (5 Zyklen)	lokale Bestrahlung	mediastinal	intermediate risk	ledig	nein			Nutzung der Spermien nicht geplant	ja	2				x			vor Therapie	x		vor Therapie	43		130	64	77	23				1947	18
6740	2020-12-01	24	x	ja	Hodenkrebs						19	x	x					PEB (3 Zyklen)			intermediate risk	ledig	nein			Nutzung der Spermien in Zukunft geplant	nein									x		vor Therapie	19		37.8	35	45	55				3264	19
9857	2020-12-01	31	x	ja	Hodenkrebs						26	x	x	x				PEB (3 Zyklen)	lokale Bestrahlung	pelvin	intermediate risk	verheiratet	nein			Nutzung der Spermien nicht geplant	nein									x		vor Therapie	26		9.7	57	65	35				7067	20
4872	2020-12-01	21	x	ja	Lymphom		Morbus Hodgkin				15	x						nicht dokumentiert			n.a.		nein			Nutzung der Spermien nicht geplant										x		vor Therapie	15		6.7	50	56	44				7067	21
1193	2020-12-01	38	x	ja	Hodenkrebs						27	x	x					PEB (3 Zyklen)			intermediate risk	ledig	nein			Nutzung der Spermien in Zukunft geplant	nein									x		vor Therapie	27		18	46	56	44				9510	22
2014	2020-12-01	29	x	ja	Lymphom		Morbus Hodgkin				17	x				x		OEPA (2 Zyklen), COPDAC (4 Zyklen), BEACOPP eskaliert (4 Zyklen), DHAP (1 Zyklus)			high risk	verheiratet	ja	ja	4		ja	4		x						x		vor Therapie	23	20	55.8	18	35	65				9510	23
7600	2020-12-01	23	x	ja	Leukämie	Akute lymphatische Leukämie/biphänotypische Leukämie					17	x		x	x			gemäß AML Register 2012/AIEOP-BMF-ALL2009 (ADxE, HAM, HR-1, HR-2)	Ganzkörperbestrahlung	Ganzkörperbestrahlung	high risk	ledig	nein			Nutzung der Spermien in Zukunft geplant	nein									x		vor Therapie	17		34	54	70	30				8633	24
1376	2020-12-01	29	x	ja	Lymphom						21	x						ABVD (3 Zyklen)			low risk	in Partnerschaft lebend	nein			Nutzung der Spermien in Zukunft geplant	nein									x		vor Therapie	21		73.2	65	71	29				8633	25
5421	2020-12-01	26	x	ja	andere Krebserkrankung				Medulloblastom		15	x	x					Carboplatin, CCNU, Vicristin (8 Blöcke), Chemo Hodenkarzinom	lokale Bestrahlung	kraniospinal (GD 54 Gy)	intermediate risk	verheiratet	nein			Nutzung der Spermien in Zukunft geplant	nein									x		vor Therapie	15		32.8	32	48	52		Hodenkrebs erst im Verlauf		5069	26
7009	2020-12-01	33	x	ja	Autoimmunerkrankung					Morbus Crohn	23	x						Azathioprin, Adalimumab			low risk	in Partnerschaft lebend	nein			Nutzung der Spermien nicht geplant	nein									x		vor Therapie	27		82.2	67	72	28				7915	27
1947	2020-12-01	37	x	ja	Hodenkrebs						29		x					x			low risk	verheiratet	nein			Nutzung der Spermien in Zukunft geplant	ja	1		x					n.a.	x		vor Therapie	29		7.4	15	31	69				7915	28
3264	2020-12-01	42	x	ja	Lymphom		Morbus Hodgkin				35	x						BEACOPP eskaliert (2 Zyklen), ABVD (2 Zyklen)			high risk	verheiratet	nein			Nutzung der Spermien nicht geplant	ja	1						x		x		vor Therapie	35		5	12	32	68				5707	29
7067	2020-12-01	33	x	ja	Lymphom		Morbus Hodgkin				26	x						BEACOPP eskaliert (2 Zyklen), ABVD (2 Zyklen)			high risk	ledig	nein			Nutzung der Spermien nicht geplant	ja	2				x			vor Therapie + nach Therapie	x		vor Therapie	26		112.4	53	66	34				5707	30
9510	2020-12-01	40	x	ja	Hodenkrebs						20		x	x				x	lokale Bestrahlung	pelvin	intermediate risk	verheiratet	nein			Nutzung der Spermien nicht geplant	ja	2				x			nach Therapie			vor Therapie	20						x			3222	31
8633	2020-12-01	40	x	ja	Hodenkrebs						27	x	x	x				PEB (2 Zyklen)	lokale Bestrahlung	pelvin (GD 20 Gy)	intermediate risk	verheiratet	ja	ja	2		ja	2		x						x		vor Therapie	27	53	11	60	71	29				3222	32
6100	2020-12-01	36	x	ja	Sarkom			Osteosarkom			30	x						EURAMOS-1 (Doxorubicin, Cisplatin, Methotrexat, Mifamurtid)			intermediate risk	ledig	nein			Nutzung der Spermien nicht geplant	nein									x		vor Therapie	30		17.6	46	62	38				7257	33
2461	2020-12-01	32	x	ja	Sarkom			Ewing-Sarkom			20	x						nicht dokumentiert			n.a.	verheiratet	ja	Versuch leider erfolglos			nein				x					x		vor Therapie	20	106	71	53	65	35				6593	34
5069	2020-12-01	54	x	ja	Lymphom		Morbus Hodgkin				29	x						nicht dokumentiert		nicht dokumentiert	n.a.	verheiratet	nein			Nutzung der Spermien nicht geplant	ja	1						x				vor Therapie	29						x			6593	35
8980	2020-12-01	41	x	ja	Leukämie	Akute lymphatische Leukämie					32	x						GMALL 07/03-Protokoll	lokale Bestrahlung	kranial (GD 24 Gy)	intermediate risk	in Partnerschaft lebend	nein			Nutzung der Spermien nicht geplant	nein									x		vor Therapie	32		16.4	20	44	56				6593	36
7915	2020-12-01	40	x	ja	Lymphom		B-Zell Non-Hodgkin Lymphom				31	x						BEACOPP			high risk	verheiratet	ja	ja	2		ja	2		x						x		vor Therapie	31	15	1.9	8	22	78				6593	37
5707	2020-12-01	37	x	ja	Lymphom		B-Zell Non-Hodgkin Lymphom				32	x						Bendamustin, Rituximab			potential risk	verheiratet	nein			Nutzung der Spermien nicht geplant	ja	2				x			vor Therapie + nach Therapie	x		vor Therapie	33		10.8	32	44	56				3189	38
4875	2020-12-01	22	x	ja	Hodenkrebs						19	x	x					PEB (2 Zyklen)			intermediate risk	ledig	nein			Nutzung der Spermien nicht geplant	nein									x		vor Therapie	19		38.2	76	79	21				3189	39
8718	2020-12-01	31	x	ja	Hodenkrebs						26	x						PEB (2 Zyklen), PEI (2 Zyklen)			intermediate risk	in Partnerschaft lebend	nein			Nutzung der Spermien in Zukunft geplant	nein									x		vor Therapie	26		115.7	50	55	45				6449	40
1777	2020-12-01	28	x	ja	Leukämie	Akute lymphatische Leukämie					24	x						GMALL 8			intermediate risk	verheiratet	nein			Nutzung der Spermien nicht geplant	nein									x		vor Therapie	24		73.9	63	64	36				6449	41
3222	2020-12-01	47	x	ja	Leukämie	Chronische myeloische Leukämie					43	x			x			Dasatinib, Imatinib			high risk	in Partnerschaft lebend	nein				ja	2	2			x			vor Therapie	x		vor Therapie	44		11	36	44	56				1905	42
7257	2020-12-01	43	x	ja	Sarkom			Osteosarkom			19	x						Methotrexat, Cisplatin			intermediate risk	in Partnerschaft lebend	nein			Nutzung der Spermien nicht geplant	ja	1				x			nach Therapie			vor Therapie	19						x			9483	43
7918	2020-12-01	25	x	ja	Lymphom		Morbus Hodgkin				14	x			x	x		Euro-Net-PHL (2 OEPA/4, COPP, Euro-Net-C1-Relapse (2 CT, 1 IEP, 1 IGEV, BCNU, VP16, AraC, Melphalan (BEAM)), vor SZT DHAP, Fluadarabin, Melphalan, ATG	lokale Bestrahlung	mediastinal	high risk	in Partnerschaft lebend	nein			Nutzung der Spermien in Zukunft geplant	nein									x		vor Therapie	15		1.4			100				4803	44
6593	2020-12-01	46	x	ja	Hodenkrebs						38	x	x	x				PEI (4 Zyklen)	lokale Bestrahlung	pelvin (GD 30 Gy)	intermediate risk	verheiratet	nein			Nutzung der Spermien nicht geplant	ja	4				x			nicht angegeben	x		vor Therapie	38		82.2	51	61	39				4803	45
3189	2020-12-01	54	x	ja	Hodenkrebs						29	x	x					PEI			intermediate risk	verheiratet	nein			Nutzung der Spermien nicht geplant	ja	2				x			vor Therapie + nach Therapie			vor Therapie	29						x			4803	46
6449	2020-12-01	42	x	ja	Hodenkrebs						36		x					x			low risk	verheiratet	nein			Nutzung der Spermien nicht geplant	ja	2				x			vor Therapie + nach Therapie	x		vor Therapie	36		70.8	55	63	37				1021	47
6393	2020-12-01	28	x	ja	Hodenkrebs						25		x					x			low risk	ledig	nein				nein									x		vor Therapie	25		29.8	34	41	59				1021	48
1905	2020-12-01	41	x	ja	Lymphom		T-Zell Non-Hodgkin Lymphom				36	x						nicht dokumentiert			n.a.	verheiratet	nein			Nutzung der Spermien nicht geplant	ja	1				x			nach Therapie	x		vor Therapie	36		128	52	57	43				1021	49
9483	2020-12-01	35	x	ja	Leukämie	Akute lymphatische Leukämie					25	x						nicht dokumentiert	lokale Bestrahlung	nicht dokumentiert	n.a.	verheiratet	nein			Nutzung der Spermien nicht geplant	ja	1				x			nach Therapie	x		vor Therapie	25		118.2	53	61	39				2988	50
7769	2020-12-01	36	x	ja	Leukämie	Chronische myeloische Leukämie					27	x						Imatinib			potential risk	in Partnerschaft lebend	nein			Nutzung der Spermien nicht geplant	nein									x		vor Therapie	29		22.7	33	51	49				1852	51
8812	2020-12-01	54	x	ja	Hodenkrebs						39	x	x					PEB (3 Zyklen)			intermediate risk	ledig	nein			Nutzung der Spermien nicht geplant	nein									x		vor Chemotherapie, nach Orchiektomie	39		73.75	22	35	65				6907	52
7146	2020-12-01	20	x	ja	Leukämie	Akute lymphatische Leukämie					6	x			x			B-NHL-BFM 2004, bei Rezidiv wahrscheinlich VCR, DNR, MTX, CPM, ARA-C, 6-MP, Dexa, PEG-Asp, Fludarabin, Treosulfan			high risk	ledig	nein			Nutzung der Spermien in Zukunft geplant	nein									x		vor Therapie	16		134	47	59	41				6907	53
4803	2020-12-01	50	x	ja	Leukämie	Chronische myeloische Leukämie					34	x						Hydroxyurea, Imatinib			potential risk	verheiratet	nein			Nutzung der Spermien nicht geplant	ja	3				x			vor Therapie + nach Therapie	x		vor Therapie	34		38	32	47	53				7187	54
8393	2020-12-01	35	x	ja	Leukämie	sekundäre Myelofibrose					22	x		x	x			Ruxolitinib, Cyclophosphamid, ATG als Konditionierung vor SZT, Fludarabin + ATG als Konditionierung von 2. SZT	Ganzkörperbestrahlung	Ganzkörperbestrahlung	high risk	verheiratet	ja	Versuch leider erfolglos		Nutzung der Spermien in Zukunft geplant	nein				x					x		vor Therapie	30	28	43	44	54	46				7187	55
1021	2020-12-01	39	x	ja	Autoimmunerkrankung					Autoimmunthrombozytopenie (Evans-Syndrom)	23	x						Rituximab			potential risk	ledig	nein			Nutzung der Spermien nicht geplant	ja	3				x			vor Therapie + nach Therapie	x		vor Therapie	24		577.5	55	60	40				2834	56
8055	2020-12-01	60	x	ja	Autoimmunerkrankung					sekundäre ZNS-Vaskulitis	48	x						Cyclophosphamid			intermediate risk	verheiratet	nein			Nutzung der Spermien nicht geplant	nein									x		vor Therapie	48		107	72	79	21				7052	57
2988	2020-12-01	45	x	ja	Leukämie	Chronische myeloische Leukämie					36	x						Imatinib, Nilotinib, Dasatinib			potential risk	verheiratet	nein			Nutzung der Spermien nicht geplant	ja	1				x			vor Therapie	x		vor Therapie	36		119.2	37	47	53				7052	58
5371	2020-12-01	56	x	ja	Hodenkrebs						47		x					x			low risk	ledig	nein			Nutzung der Spermien nicht geplant	nein									x		vor Therapie	48		4.8	5	12	88				7052	59
1503	2020-12-01	37	x	ja	andere Krebserkrankung						34			x				x	lokale Bestrahlung	pelvin	intermediate risk	verheiratet	nein			Nutzung der Spermien nicht geplant	nein									x		vor Therapie	34		162	58	62	38				5312	60
1852	2020-12-01	51	x	ja	Hodenkrebs						37	x				x		PEB (2 Zyklen), PEI (3 Zyklen), Paclitaxel + Ifosfamid, Carboplatin + Etoposid (3 Zyklen)			high risk	verheiratet	ja	Versuch leider erfolglos			ja	1			x	x			nach Therapie			vor Therapie	37	116					x			5312	61
6907	2020-12-01	46	x	ja	Autoimmunerkrankung					systemischer Lupus Erythematodes mit Lupusnephritis	19	x						Cyclophosphamid			intermediate risk	verheiratet	nein			Nutzung der Spermien nicht geplant	ja	2				x			nach Therapie			vor Therapie	20						x			5312	62
7187	2020-12-01	54	x	ja	Lymphom		T-Zell Non-Hodgkin Lymphom				43	x		x	x	x		CHOP14 (6 Zyklen), ICE (2 Zyklen), BEAM-Schema, Cyclophosphamid + ATG als Konditionierung	Ganzkörperbestrahlung	Ganzkörperbestrahlung	high risk	verheiratet	ja	ja	1		ja	2					x		vor Therapie			vor Therapie	43	6					x			5828	63
2674	2020-12-01	51	x	ja	Lymphom		B-Zell Non-Hodgkin Lymphom				32	x						CHOP14 (2 Zyklen), R-CHOP14 (4 Zyklen)	lokale Bestrahlung	Y-Field	low risk	verheiratet	ja	Versuch leider erfolglos			nein				x							vor Therapie	32	44					x			5828	64
9834	2020-12-01	22	x	ja	Sarkom			Ewing-Sarkom			18	x						Vincristin, Ifosfamid, Doxorubicin, Etoposid, Pegfilgrastim	lokale Bestrahlung	nicht dokumentiert	intermediate risk	ledig	nein			Nutzung der Spermien in Zukunft geplant	nein									x		vor Therapie	18		42	48	68	32				5404	65
2834	2020-12-01	46	x	ja	Sarkom			Gastrointestinaler Stromatumor			38	x						Doxorubicin, Ifosfamid (3 Tage), Imatinib			intermediate risk	verheiratet	nein			Nutzung der Spermien nicht geplant	ja	1				x			vor Therapie	x		während Therapie	38		39.4	26	35	65				5404	66
7052	2020-12-01	37	x	ja	Lymphom		Morbus Hodgkin				32	x						BEACOPP eskaliert (6 Zyklen)			high risk	verheiratet	ja	ja	2		ja	3					x		vor Therapie	x		vor Therapie	32	20	26.2	40	51	49				7134	67
3886	2020-12-01	23	x	ja	Autoimmunerkrankung					septische Granulomatose	1	x			x			Busulfan/Fludarabin, Alemtuzumab als Konditionierung für SZT			high risk	ledig	nein			Nutzung der Spermien in Zukunft geplant	nein										x	vor Therapie	19									7134	68
4927	2020-12-01	33	x	ja	Lymphom		Morbus Hodgkin				26	x						BEACOPP	lokale Bestrahlung	nicht dokumentiert	high risk	in Partnerschaft lebend	nein			Nutzung der Spermien in Zukunft geplant	nein									x		vor Therapie	26		47.3	50	65	35				1283	69
7372	2020-12-01	40	x	ja	Lymphom		Morbus Hodgkin				16	x						nicht dokumentiert		nicht dokumentiert	n.a.	verheiratet	ja	Versuch leider erfolglos			ja		1		x							vor Therapie	17	155					x			8222	70
5312	2020-12-01	38	x	ja	Hodenkrebs						34	x	x					Carboplatin-Mono			low risk	verheiratet	nein				ja	3				x			vor Therapie + nach Therapie	x		vor Therapie	34		16.8	23	35	65				8222	71
5828	2020-12-01	42	x	ja	Sarkom			Ewing-Sarkom			31	x						Vincristin, Ifosfamid, Doxorubicin, Etoposid	lokale Bestrahlung	nicht dokumentiert	intermediate risk	verheiratet	nein			Nutzung der Spermien nicht geplant	ja	2				x			nicht angegeben	x		vor Therapie	31		182	62	66	34				1494	72
2961	2020-12-01	50	x	ja	Hodenkrebs						35	x	x					PEB (4 Zyklen)			intermediate risk	ledig	nein			Nutzung der Spermien nicht geplant	nein									x		vor Therapie	35		14.5	23	29	71				3952	73
1340	2020-12-01	23	x	ja	Hodenkrebs						20	x	x					PEB (3 Zyklen)			intermediate risk	ledig	nein			Nutzung der Spermien in Zukunft geplant	nein									x		vor Therapie	20		24.4	47	52	48				3952	74
6459	2020-12-01	45	x	ja	Hodenkrebs						26		x	x				x	lokale Bestrahlung	pelvin	intermediate risk	in Partnerschaft lebend	nein			Nutzung der Spermien nicht geplant	nein											vor Therapie	27						x			9398	75
5404	2020-12-01	38	x	ja	Hodenkrebs						25	x	x	x				Bleomycin, Cisplatin, Etoposid	lokale Bestrahlung	pelvin (GD 18 Gy)	intermediate risk	verheiratet	ja	ja	2		ja	2		x						x		vor Therapie	33	19	18.3	52	59	41				9398	76
3688	2020-12-01	38	x	ja	Lymphom		B-Zell Non-Hodgkin Lymphom				28	x						CHOEP			low risk	ledig	nein			Nutzung der Spermien nicht geplant	nein									x		vor Therapie	28		73.4	25	42	58				4689	77
9940	2020-12-01	35	x	ja	Lymphom		Burkitt-Lymphom				31	x				x		GMALL B-NHL Protokoll			high risk	ledig	nein			Nutzung der Spermien nicht geplant	nein									x		vor Therapie	31		32.06	52	67	33				4568	78
8977	2020-12-01	27	x	ja	Autoimmunerkrankung					membranöse Glomerulonephritis	20	x						Cyclophosphamid			intermediate risk	in Partnerschaft lebend	nein			Nutzung der Spermien in Zukunft geplant	nein									x		vor Therapie	23		98.4	62	68	32				4568	79
5745	2020-12-01	47	x	ja	Hodenkrebs						36	x	x					Carboplatin (1 Zyklus)			low risk	ledig	nein			Nutzung der Spermien nicht geplant	nein										x	vor Therapie	36									6622	80
7134	2020-12-01	51	x	ja	Hodenkrebs						42	x	x					Carboplatin			low risk	verheiratet	ja	Versuch leider erfolglos			ja	2			x	x			vor Therapie + nach Therapie	x		vor Chemotherapie, nach Orchiektomie	42	15	20.3	48	56	44				6622	81
1283	2020-12-01	52	x	ja	Hodenkrebs						41		x					x			low risk	anderes	nein			Nutzung der Spermien nicht geplant	ja	1				x			vor Therapie	x		vor Therapie	41		31	55	68	32				3698	Schwangerschaft
8222	2020-12-01	39	x	ja	Lymphom		Morbus Hodgkin				30	x						ABVD-Schema (2 Zyklen)	lokale Bestrahlung	zervikal	low risk	verheiratet	nein			Nutzung der Spermien nicht geplant	ja	2				x			vor Therapie + nach Therapie	x		vor Therapie	30		113.4	57	66	34				2461	Versuch
1494	2020-12-01	49	x	ja	Sarkom			myxoides Liposarkom			41	x						Doxorubicin DTIC + Pegfilgrastim			low risk	verheiratet	nein			Nutzung der Spermien nicht geplant	ja	1				x			vor Therapie	x		vor Therapie	41		67.4	43	55	45				8393	Versuch
3952	2020-12-01	44	x	ja	Hodenkrebs						19	x	x					Cisplatin, Vinblastin, Bleomycin			intermediate risk	verheiratet	nein				ja	2				x			nach Therapie			vor Therapie	19						x			1852	Versuch
3698	2020-12-01	40	x	ja	Leukämie	Haarzellleukämie					35	x						Cladribin 01/2016			potential risk	ledig	nein			Nutzung der Spermien nicht geplant	Partnerin schwanger									x		vor Therapie	35		54.2	61	66	34				2674	Versuch
2220	2020-12-01	27	x	ja	Sarkom			Ewing-Sarkom			23	x				x		VIDE (6 Zyklen), VAC (8 Zyklen)	lokale Bestrahlung	Scapula + Rippen	high risk	ledig	nein			Nutzung der Spermien nicht geplant	nein									x		vor Therapie	23		160	45	51	49				7372	Versuch
9636	2020-12-01	42	x	ja	Lymphom		Multiples Myelom				37	x				x		BCD-Schema (4 Zyklen), Mobilisierungstherapie mit Epirubicin, Ifosfamid, Etoposid, Melphalan			high risk	verheiratet	nein			Nutzung der Spermien in Zukunft geplant										x		vor Therapie	37		33	30	39	61				7134	Versuch
9398	2020-12-01	46	x	ja	Lymphom		Morbus Hodgkin				42	x						BEACOPP eskaliert (6 Zyklen)			high risk	verheiratet	nein			Nutzung der Spermien nicht geplant	ja	2				x			vor Therapie	x		vor Therapie	42		27.5	55	61	39				6453	Versuch
6410	2020-12-01	58	x	ja	Sarkom			Hämangioendotheliosarkom			43						x	x			no treatment	ledig	nein			Nutzung der Spermien nicht geplant	nein									x		Therapie nicht durchgeführt	43		49.7	43	49	51				Ergebnis
9905	2020-12-01	22	x	ja	andere Krebserkrankung				Germinom		17	x						SIOP CNS GCT II Protokoll (Carboplatin, Etoposid, Ifosphamid)	lokale Bestrahlung	kranial (GD 40 Gy)	intermediate risk		nein			Nutzung der Spermien in Zukunft geplant	nein									x		vor Therapie	17		69.1	33	41	59
4689	2020-12-01	58	x	ja	Leukämie	Chronische myeloische Leukämie					31	x			x			Endoxan, Busulfan, Thiotepa			high risk	verwitwet	nein			Nutzung der Spermien nicht geplant	ja	1				x			vor Therapie			vor Therapie	32						x
4568	2020-12-01	49	x	ja	Sarkom			Myxofibrosarkom			43	x						IAWS-Protokoll (Doxorubicin, Ifosfamid), regionale Hyperthermie (6 Zyklen)	lokale Bestrahlung	Unterschenkel	intermediate risk	verheiratet	ja	ja	2		ja	2		x						x		vor Therapie	43	18	7.8	20	31	69
6622	2020-12-01	55	x	ja	Leukämie	Chronische myeloische Leukämie					43	x						Imatinib			potential risk	verheiratet	nein	nein			ja	2				x			vor Therapie + nach Therapie			vor Therapie	43						x
4511	2020-12-01	21	x	ja	Leukämie	Akute myeloische Leukämie mit Myelosarkom					15	x			x			AML-BFM-2012-Protokoll, MTX, Cytarabin + Prednisolon , Konditionierung SZT Fludarabin, Thiotepa, Treosulfan	lokale Bestrahlung	vorderes Mediastinum	high risk	ledig	nein			Nutzung der Spermien nicht geplant	nein									x		nach Chemotherapie, vor SZT	17		6	32	38	62
4277	2020-12-01	44	x	ja	Lymphom		Morbus Hodgkin				20	x						nicht dokumentiert	lokale Bestrahlung	nicht dokumentiert	n.a.	ledig	nein				nein											vor Therapie	20						x
6453	2020-12-01	33	x	ja	andere Krebserkrankung				Schilddrüsenkarzinom		28			x				x	lokale Bestrahlung	RJT	potential risk	ledig	ja	Versuch leider erfolglos			nein				x					x		vor Therapie	28	1	21.2	31	43	57
1589	2020-12-01	21	x	ja	Sarkom			Synovialsarkom			14	x						nicht dokumentiert	lokale Bestrahlung	nicht dokumentiert	n.a.	ledig	nein			Nutzung der Spermien nicht geplant	nein									x		vor Therapie	14		2.5	16	28	72
2017	2020-12-01	25	x	ja	Lymphom		Morbus Hodgkin				16	x						EURO-NET-PHL-C1-Protokoll	lokale Bestrahlung	mediastinal	intermediate risk	ledig	nein			Nutzung der Spermien nicht geplant	nein									x		vor Therapie	16		110.2	64	68	32
99
[truncated: 10 more columns]
